# Supplementary material for: A Pattern of Care Report on the Management of Patients with Squamous Cell Carcinoma of the Anus—A Study by the Italian Association of Radiotherapy and Clinical Oncology (AIRO) Gastrointestinal Tumors Study Group
Source: Medicina (Kaunas). 2021 Dec 9;57(12):1342. doi: 10.3390/medicina57121342 (PMC8707820; doi:10.3390/medicina57121342)
Supplement: Supplementary file 1 [file medicina-57-01342-s001.zip]

Archive with 1 entries (1 files):
- medicina-1437999-supplementary.pdf
